# Supplementary material for: No Association between Low-Calorie Sweetener (LCS) Use and Overall Cancer Risk in the Nationally Representative Database in the US: Analyses of NHANES 1988–2018 Data and 2019 Public-Use Linked Mortality Files
Source: Nutrients. 2022 Nov 22;14(23):4957. doi: 10.3390/nu14234957 (PMC9740385; doi:10.3390/nu14234957)
Supplement: Supplementary file 1 [file nutrients-14-04957-s001.zip]

Archive with 1 entries (1 files):
- nutrients-2016674-supplementary.pdf
